# Supplementary material for: Effects of Head and Neck Position on Nasotracheal Tube Intracuff Pressure: A Prospective Observational Study
Source: J Clin Med. 2021 Aug 30;10(17):3910. doi: 10.3390/jcm10173910 (PMC8432023; doi:10.3390/jcm10173910)
Supplement: Supplementary file 1 [file jcm-10-03910-s001.zip]

Archive with 1 entries (1 files):
- STROBE_checklist_cuff_pressure.pdf
